# Supplementary material for: Analysis of 6-week mortality and influencing factors in patients with liver cirrhosis and portal vein thrombosis complicated by acute gastrointestinal bleeding
Source: PLoS One. 2026 Mar 20;21(3):e0345079. doi: 10.1371/journal.pone.0345079 (PMC13004350; doi:10.1371/journal.pone.0345079)
Supplement: S1 Data — (XLSX) [file pone.0345079.s001.xlsx]

## Sheet: 查询导出
diabetes	Etiology of liver cirrhosis	Heart disease1Lung diseases NA0	Child‒Pugh score	Child‒Pugh score	Hepatic encephalopathy	Ascites	PVT	HCC	TB	IB	_ALT	ALB	_BUN	NA	eGFR	DB	_AST	_GGT	ALP	GLU	_CR	_HGB	WBC	PLT	PT	INR	Endoscopic treatment	treatment time	5-day treatment failure	6-week mortality
0	1	0	C	1	0	1	1	1	36.4	6.7	205	22.2	10.6	130.2	82.23	29.7	640	89	373	8.04	102	76	17.47	208	16.8	1.52	0	0	1	1
0	1	0	B	1	0	1	1	1	23.5	9.6	37	29	4	134.5	113.8	13.9	44	17	93	4.88	58	75	9.37	89	16.8	1.43	0	1	0	0
1	1	2	C	2	0	1	1	1	30.4	18.8	19	27.5	11.3	140.3	99.13	26.6	35	56	56	9.9	72	105	8.37	64	15.9	1.46	0	0	0	0
0	1	0	B	2	0	1	1	1	20.1	10	11	31.7	4.5	134.2	84.3	10.1	24	44	64	5.91	90	87	2.92	68	14.6	1.37	0	0	0	0
0	2	0	A	2	0	1	1	0	32.7	13.1	6	28.6	4	137	122.04	12.6	17	15	73	4.56	60	72	3.9	24	16.8	2.42	0	1	0	0
0	1	0	C	1	1	1	1	0	35.4	20.1	24	30.3	5.4	135.3	108.9	15.3	40	11	83	4.82	59	49	2.27	52	20.3	1.78	0	1	0	0
0	1	2	A	1	0	0	1	1	14.7	7.9	52	38.8	7.8	141	99.88	6.5	52	236	233	7.5	77	132	7	90	13.9	1.18	0	1	1	1
0	2	2	A	3	0	1	1	0	9.8	4.9	12	26.6	3.8	141.9	67.86	4.9	26	4	76	5.38	75	104	2.07	40	13	1.2	0	0	0	0
0	2	0	B	4	0	0	1	0	24.1	12.9	11	33.9	4.6	133.6	69.59	11.2	20	42	85	3.57	95	66	3.33	31	12.3	1.17	0	0	0	0
0	1	0	C	2	1	1	1	1	25.5	10.2	46	27.5	27.9	136.1	25.93	15.3	93	103	122	7.24	164	70	4.56	147	15.4	1.39	0	0	1	1
0	1	0	C	2	0	1	1	1	82.3	21	952	30.5	11	128.3	84.45	61.3	343	73	290	27.79	77	74	13.44	211	15.4	1.36	1	0	0	1
0	1	2	C	1	1	1	1	1	23.4	2.8	40	21.7	17.9	137.3	92.97	20.6	107	323	269	6.13	83	46	19.74	186	20.7	1.78	0	1	0	1
0	1	0	B	2	0	0	1	1	12.1	6.5	44	32.4	4.2	133.1	94.61	5.6	77	145	88	8.15	64	83	2.09	51	13.9	1.24	0	1	0	0
1	1	0	C	3	0	1	1	0	23.5	22.1	19	22.2	11.1	127.7	101.48	11.1	24	21	42	14.5	68	54	6.45	42	18.7	1.71	0	0	0	1
0	2	0	B	1	1	1	1	1	35.7	9.2	123	30.4	13.8	154.5	41.45	26.5	189	46	115	7.91	151	52	14.72	79	16.7	1.57	0	0	0	0
0	2	2	B	2	1	1	1	0	29.5	26.6	10	31.2	4.1	134.8	113.13	10.4	19	15	46	8.86	64	50	7.78	34	12.8	1.17	1	0	0	0
0	2	0	A	1	0	0	1	0	15	9.9	30	32	8.8	136.7	104.86	3.5	25	88	144	7.06	57	60	9.51	276	12.5	1.12	0	1	0	0
0	2	0	A	3	0	0	1	1	27.2	8.5	37	30.9	2.8	133.6	103.99	18.7	25	96	124	4.91	63	98	3.22	68	16.3	1.12	0	1	0	0
1	1	0	B	2	0	0	1	0	22.1	15.8	45	32.8	5.3	139.3	114.11	6.3	42	33	144	13.44	52	123	7.23	109	13.4	1.11	1	0	0	0
0	2	0	A	1	0	1	1	0	14.3	9.6	20	37.9	13.3	137.2	92.26	4.7	19	74	11	7.96	85	106	5.64	44	12.5	1.19	0	0	0	0
0	1	0	B	1	0	1	1	1	41.6	25.5	34	32.4	7.1	133.2	114.64	16.1	61	97	252	7.9	61	118	2.68	33	15	1.38	0	0	0	1
0	1	0	B	2	0	1	1	1	16	8.7	18	29.9	2.4	134.7	103.84	7.3	62	61	58	5.3	76	70	3.79	58	13.1	1.22	1	0	0	0
1	2	0	A	4	0	0	1	0	5.2	3.1	27	38.2	6.5	132.9	95.91	3.5	27	44	59	8	52	65	4.37	82	12.2	1.09	1	0	0	0
0	1	0	B	2	0	1	1	0	26.9	15.5	22	28.5	2.7	138.2	82.54	11.4	29	9	55	29.56	55	76	2.34	24	13.1	1.69	0	1	0	0
0	1	2	B	3	0	1	1	0	16.1	5.3	17	29.2	3.7	135.5	101.12	10.8	31	15	106	5.54	54	71	1.95	54	15.3	1.4	1	0	0	0
0	1	0	B	3	0	0	1	0	9.4	2.5	12	30.7	13.6	135.8	88.45	3.8	22	36	70	8.2	84	68	5.51	60	12.8	1.27	0	1	0	0
1	1	0	A	3	0	1	1	0	19.4	12.4	13	37.3	4.6	134.9	108.94	7	16	38	65	21.75	40	83	4.32	38	14.5	1.3	0	1	0	0
0	1	0	B	2	0	1	1	1	38.2	22.7	28	29.8	5.4	138.9	106.2	15.5	36	37	52	6.17	63	104	4.52	62	13.8	1.27	0	1	1	0
0	1	0	B	2	0	1	1	0	20.6	8.6	111	27.8	3.6	136.1	114.14	9.7	99	331	257	14.92	63	59	5.44	68	10.8	0.99	0	0	0	0
0	1	0	A	1	0	1	1	1	9.5	5.5	98	32.6	8.1	133.1	137.11	4	49	315	144	5.09	51	105	3.59	79	10.5	0.94	0	1	0	0
1	1	0	C	1	0	1	1	1	18.4	8.9	118	32.3	3.3	138.7	117.06	9.5	90	329	143	8.18	60	83	4.2	132	13.9	1.27	0	0	0	0
0	1	0	C	2	0	1	1	1	18.5	7.8	36	30.8	6.2	122.7	110.77	10.7	168	705	691	8.5	63	64	16.52	221	14.8	1.32	0	0	0	0
0	2	0	B	1	0	1	1	0	8.9	3.7	14	24.6	14.9	136.9	40.66	5.2	41	13	120	5.35	125	61	4.02	39	13.3	1.18	0	1	0	0
0	1	0	C	2	0	1	1	1	124.6	29	75	29.7	6.7	133.7	128.1	95.6	119	71	349	4.51	45	88	4.91	61	15.8	1.41	0	1	0	1
0	2	2	C	3	1	1	1	1	208.1	58.7	49	26.8	17.6	110.5	32.03	139.6	42	90	213	6.32	135	65	10.22	161	17.8	1.57	1	1	0	0
0	1	0	B	1	0	1	1	1	16.1	8.2	114	28.2	9.6	133	47.41	7.9	167	244	328	7.13	121	90	4.47	90	12.2	1.09	0	1	0	0
0	2	0	B	1	0	1	1	0	9	6	7	36.5	11.5	141.2	80.49	4.5	17	33	63	9.98	64	94	6.17	104	12.3	1.16	0	0	1	0
0	1	0	B	2	0	0	1	1	19.3	10.2	754	25.8	4.3	136.1	93.97	8.6	382	43	49	6.63	74	54	2.82	31	13.8	1.24	0	0	0	0
0	2	0	B	1	0	0	1	0	16.4	8.6	11	31.9	6.1	139.7	80.79	7.8	25	27	51	4.59	83	125	6.77	123	13.3	1.26	0	0	0	0
1	1	0	C	3	1	1	1	0	67.4	52	57	28.1	6.2	135	103.99	15.4	43	43	94	13.09	71	75	1.66	64	13.7	1.18	0	0	0	0
0	2	0	B	1	0	0	1	0	27.7	15.2	30	25.8	3.1	132.7	112.8	12.5	80	313	328	8.5	59	86	7.42	217	13.3	1.22	0	0	0	0
0	1	2	B	1	0	1	1	1	26.6	14.6	33	27.1	10.5	130.1	104.86	11.3	32	40	84	15.33	72	66	5.49	27	13.1	1.71	0	0	0	0
0	1	2	C	1	1	1	1	1	42.1	25.4	40	25	9.8	136.1	120.46	16.7	333	270	114	5.97	62	99	2.91	47	17.9	1.64	0	0	0	0
0	1	0	B	3	0	1	1	0	6.8	9.3	32	38.7	10.6	136.2	98.46	3.1	48	117	138	7.56	47	83	3.79	126	11.3	1.08	1	0	0	0
0	1	2	C	3	0	1	1	1	26.7	5.7	11	29	7.7	132.8	86.63	16.8	34	77	122	6.58	86	56	3.4	88	17.8	1.92	0	0	0	0
0	1	0	B	3	0	1	1	0	16.1	10.2	23	35.8	5.4	139.8	103.99	5.9	36	14	66	6.47	71	60	2.34	48	14.5	1.29	1	0	1	0
1	1	2	B	1	1	1	1	0	40.8	21.6	22	30.6	4.6	135	136.18	17.7	30	18	89	10.2	35	104	5.01	51	15.4	1.36	0	1	0	0
0	1	0	B	1	0	1	1	1	61.6	13.5	48	41.4	9.2	135.6	70.41	48.1	208	480	278	13.28	78	93	8.79	119	13.6	1.25	0	0	0	1
0	2	0	C	4	0	1	1	0	33	2.4	12	24.7	7.8	137.4	107.13	30.6	55	99	284	6.94	48	82	2.49	81	16.4	1.26	1	1	0	0
0	2	0	B	1	0	1	1	1	23.4	6.9	67	28.9	12.3	122.6	111.44	16.5	98	121	201	7.02	60	78	5.55	85	15	1.33	0	0	0	0
0	1	0	B	1	0	0	1	0	9.1	6.1	25	33	15	139.3	100.12	3	31	35	60	8.97	53	80	8.8	115	12.6	1.13	1	0	0	0
0	1	0	C	3	0	1	1	1	19.4	12.4	69	31.1	9.9	138.3	122.99	7	35	78	104	6.06	61	83	5.57	75	16.6	1.48	0	1	0	0
0	1	0	C	1	0	1	1	1	60.3	17.7	152	22.4	17.4	129.5	94.64	42.6	288	269	239	7.74	74	65	14.66	149	16.4	1.47	0	1	0	1
0	2	0	B	3	0	1	1	0	7.8	3.3	9	26.7	23.3	132.6	28.55	4.5	26	54	172	4.07	158	64	5.14	204	13	1.16	0	0	0	0
0	1	0	B	3	0	1	1	1	68.6	58.6	32	36	5.9	133.8	95.09	10	24	31	105	4.61	77	127	5.06	27	15.9	1.46	0	1	0	0
0	1	0	A	1	0	1	1	0	9.2	4.6	13	29.4	3.1	134.7	108.38	4.6	16	10	67	7.42	61	71	8.19	109	17.5	1.52	0	0	0	0
0	2	0	C	3	0	1	1	0	59.7	51.1	34	30	7.6	138.5	99.96	13.3	48	94	62	15.47	73	49	5.87	63	14.2	1.4	0	1	0	0
0	2	0	C	3	0	1	1	1	39.5	11.9	21	26.8	4.1	140.4	109.4	27.6	50	90	213	10.4	52	60	3.34	37	22.7	2.04	0	1	0	0
0	1	0	A	1	0	0	1	1	11.8	7.1	23	32.8	10.9	134.4	103.22	4.7	34	97	77	8.18	55	74	6.52	93	12.1	1.12	0	1	0	0
0	1	2	C	1	1	1	1	0	41.2	16.9	101	24.8	21.5	145.9	66.61	24.3	126	17	59	7.28	102	60	2.98	17	18.6	1.69	0	0	0	0
1	1	0	B	3	0	1	1	0	25	16.5	22	30.3	11.7	134.2	104.64	8.5	32	49	71	11.54	61	78	4.81	78	14.5	1.25	0	0	0	0
0	1	0	A	3	0	0	1	0	22.5	13	8	32.1	1.8	140.5	110.72	9.5	16	25	55	7.25	62	66	2.51	76	13.2	1.17	1	1	0	0
0	2	0	B	3	0	1	1	1	39.5	13.8	15	28.4	19.6	140.7	77.87	25.7	38	38	91	7	95	80	3.97	75	16.1	1.48	0	0	0	0
0	1	0	B	3	0	1	1	0	36	23.1	56	19.6	7.9	138.3	110.31	12.9	48	105	63	11.57	67	102	6.95	44	13.5	1.21	1	0	0	0
1	1	0	C	3	0	1	1	0	56.2	33	28	33	12.3	125.2	68.46	23.2	29	25	148	11.66	93	101	5.48	97	14.2	1.27	0	1	1	1
0	2	2	B	3	1	1	1	0	53.6	17.7	151	25.4	6.7	126	89.73	15.2	51	64	79	9.24	76	65	8.72	45	15.8	1.28	1	0	0	0
1	1	0	A	3	0	1	1	1	19.7	11.6	41	28.1	12.7	133.8	91.24	8.1	77	25	91	17.85	73	67	2.06	53	14.3	1.28	1	0	0	0
0	1	2	B	2	0	1	1	1	17.8	7.5	38	34.7	5.7	135.7	96.95	10.3	53	108	174	5.16	76	88	5.15	74	13.4	1.2	1	0	0	0
1	1	0	B	3	0	1	1	0	24.1	14.1	11	27.7	11.5	133.7	96.65	14.5	18	15	46	6.36	82	87	2.34	27	16.4	1.36	0	0	0	0
0	1	0	C	3	1	1	1	0	67.7	45.1	21	26	4.4	143	92.02	22.6	28	24	75	6.08	69	73	2.47	32	18.5	1.61	1	1	1	0
0	1	0	B	2	0	1	1	1	18.8	7.1	28	26.5	2.4	128.8	134.57	11.9	87	252	197	5.4	43	65	3.7	87	13.7	1.3	0	0	0	0
0	1	0	C	2	1	1	1	0	176.8	44.8	25	23	14.9	138	59.49	143.7	63	8	18	5.91	118	63	3.24	33	34.5	2.85	1	1	0	1
0	2	2	B	1	0	1	1	0	17.1	6.7	36	29.8	7.4	139.6	85.65	10.4	47	124	240	5.89	58	80	4.88	76	9.02	13.3	0	0	0	0
0	1	0	A	3	0	0	1	1	16.2	9.3	43	28.9	5.1	140.7	95.62	7.5	85	55	100	5.7	78	121	4.08	59	13.3	1.16	1	0	0	0
1	1	0	B	1	0	1	1	0	11.7	5.6	20	26.1	7.6	122.6	121.27	6.1	27	46	94	18.33	56	68	4.79	114	12.7	1.12	0	0	0	0
0	1	0	C	2	0	1	1	0	14.8	11.8	26	29.5	6.8	140.8	109.89	4.6	31	39	61	5.05	60	61	3.76	194	30.4	2.87	0	1	0	0
0	2	0	B	1	0	1	1	0	20.6	11.2	52	34	2.5	139.1	84.71	9.4	54	137	70	4.94	95	69	3.68	50	13.5	1.22	0	0	0	0
0	2	0	A	2	0	0	1	0	10.7	7.7	18	38.3	12.3	139.1	88.06	3	22	52	75	4.87	50	58	3.52	124	14.3	1.2	0	0	0	0
0	2	0	B	3	0	0	1	0	7.8	3.6	13	29.7	17.9	140	51.72	6.5	25	45	89	7.02	95	46	9.75	165	13.1	1.2	0	0	0	0
0	1	0	C	3	0	1	1	1	49.9	20.2	102	24.3	6.4	135.9	99.88	41.8	317	32	142	9.06	87	61	5.13	30	18.1	1.73	1	0	1	0
0	1	2	B	3	0	1	1	1	14.4	6.7	44	29.6	10.3	132.5	85.06	7.7	58	212	229	10.6	80	58	3.36	101	14.3	1.29	0	0	0	0
0	2	0	A	3	0	0	1	0	10.9	6.6	40	36.6	3.8	139.8	107.6	4.3	26	143	69	4.42	57	79	7.91	148	11	0.99	0	1	0	0
0	1	2	C	2	1	1	1	1	41.6	17.3	13	27.2	7.2	135.3	96.74	24.3	49	21	66	8.63	54	54	4.53	109	19.8	1.7	0	0	0	0
0	2	0	B	3	0	1	1	0	24.1	10.4	19	30	4.8	131.3	68.05	7.8	29	14	37	12.8	88	58	10.82	94	16.1	1.48	0	0	0	0
0	1	0	C	1	1	1	1	1	22.4	13.6	21	31.3	6.5	133.6	92.28	8.8	40	50	104	5.99	84	90	7.61	123	13.6	1.22	0	0	0	0
0	1	0	B	1	0	1	1	1	33.1	18.1	19	29.9	11.8	134.7	110.15	15	38	18	69	9.2	76	57	7.75	75	18.9	1.53	1	0	0	0
0	2	2	B	2	0	1	1	1	16.3	4.3	29	21.5	8.7	142.5	85.23	12	164	198	216	7.68	71	57	17.05	149	14.7	1.3	0	1	1	1
0	1	0	A	3	0	1	1	1	19.3	10.5	42	29.4	8.8	144.5	83.08	8.8	33	46	89	9.86	89	70	4.16	32	15.1	1.35	1	1	0	0
0	2	2	A	1	0	1	1	0	13.1	9.1	19	25.6	7.6	143.4	77.72	7.5	59	33	107	8.7	63	95	6.85	69	12.6	1.1	0	0	0	0
1	2	2	B	1	0	1	1	0	29.8	19.6	11	31.4	11	129.6	94.58	10.2	13	21	39	15.5	78	54	4.1	31	15.2	1.35	0	0	0	0
0	1	0	B	2	0	0	1	0	14.1	9.6	13	25.6	4.8	141.3	52.73	6.5	15	23	48	7.25	135	59	10.38	72	15.9	1.42	0	0	0	0
0	1	2	C	2	0	1	1	0	58.1	47.1	9	29.9	5.8	137.6	118.31	11	15	21	35	7.44	51	68	2.15	95	13.7	1.24	0	0	0	0
0	1	2	C	1	0	1	1	1	29.8	19.6	18	22.2	13.5	140.2	71.4	10.2	27	11	42	11.9	98	80	11.43	57	20.7	1.85	0	1	0	1
1	1	0	B	2	0	1	1	0	26.5	12.8	24	29.7	3.6	137.9	96.8	13.7	23	25	76	9.07	70	86	5.63	70	17.2	1.45	0	1	0	0
0	1	0	B	2	0	1	1	1	22.4	10	19	32.4	6.4	140.2	101.07	12.4	40	79	138	5.27	55	79	2.2	47	16.3	1.51	0	0	0	0
0	1	2	A	2	0	0	1	0	18.4	8.7	14	35.9	11.5	139.1	95.59	5.9	18	12	32	8.48	41	113	4.37	37	13.8	1.26	0	0	0	0
0	2	0	B	3	1	1	1	1	38.7	31.2	15	22.6	8.5	135.6	55.01	7.5	33	27	51	8.6	123	53	6.35	60	15.5	1.43	0	0	0	0
0	1	0	B	1	0	1	1	1	27.7	2.3	49	38	27.4	132.7	22.16	25	117	121	188	6.03	277	60	10.41	152	15	1.27	0	1	0	1
0	1	0	B	2	0	1	1	1	45.3	18.4	39	30.4	9.2	137.2	92.29	18.6	56	59	160	6.5	71	78	4.47	84	14.4	1.28	0	0	0	0
0	1	0	C	3	1	1	1	0	38.2	21.3	1422	29.7	14.7	138.7	64.12	16.9	58	55	91	8.33	109	64	16.98	30	21.6	1.96	1	1	0	0
0	1	0	B	2	0	1	1	1	53.2	23.7	20	33	12	136.2	91.76	13.6	39	83	109	5.95	66	128	1.74	60	13.8	1.5	0	0	0	0
1	2	0	B	3	0	0	1	0	21.5	10.4	128	34.8	3.1	139.6	67.14	11.1	130	62	69	4.19	99	72	3.53	31	15.1	1.36	0	0	0	0
0	1	2	B	3	0	1	1	0	47.2	22.4	42	35.7	8.7	132.7	53.34	24.8	46	49	133	6.44	117	86	5.58	68	13.7	1.23	1	1	1	1
0	1	0	B	3	0	1	1	0	21.5	13.3	18	33.5	8.5	136.5	64	8.2	35	26	56	6.29	103	104	2.71	44	13.7	1.25	1	1	0	0
0	2	0	B	3	0	1	1	0	30.1	8.7	42	26.6	3.8	131.1	90.73	21.4	72	161	320	5.42	74	66	3.05	57	13.1	1.16	1	0	0	0
0	1	0	A	1	0	0	1	1	17.1	10.1	21	32.4	11.2	137.2	98.95	7	37	141	117	5.93	62	94	6.52	91	13.5	1.28	0	1	1	0
0	2	0	B	2	0	1	1	0	20.5	12.3	4	24.7	17.8	131	88.49	8.2	21	68	79	6.4	76	45	6.3	102	11.7	1.12	0	1	0	0
0	1	0	C	1	0	1	1	1	92.3	27.7	77	30.5	10.7	132.4	86.99	50.3	447	1213	424	7.97	48	111	19.89	118	15.3	1.44	0	0	0	1
1	2	0	A	3	0	1	1	0	27.7	13.7	19	32.7	16.7	140.5	58.53	14	26	18	38	8.9	128	65	2.55	10	15.5	1.41	0	0	0	0
0	2	0	B	3	1	1	1	1	36.8	21	14	37.9	7.9	142.4	58.47	15.8	18	37	108	7.7	111	67	2.46	46	14.9	1.41	1	0	0	0
1	1	0	C	1	1	1	1	1	56.5	18.3	140	25	9.4	132.3	115.66	38.2	426	57	149	16.88	47	102	7.63	51	16.9	1.51	0	0	0	1
1	1	0	B	3	0	1	1	0	35.4	17.3	12	28.8	6.2	128.2	114.35	18.1	18	29	140	15.95	50	53	2.78	110	16.6	1.46	0	1	0	0
0	1	0	B	1	0	1	1	1	22.7	13.7	76	25.8	5.8	139.1	115.55	10.9	37	55	111	7.65	71	68	2.18	34	14.5	1.21	0	0	0	0
0	1	0	C	1	0	1	1	1	67	9.8	254	25.3	10.6	141.5	75.22	42.3	108	188	120	6.95	101	69	20.65	67	20.1	1.84	0	0	0	0
0	1	0	C	1	1	1	1	0	140.8	28.7	492	27.8	9.1	135.3	95.58	112.1	384	31	124	6.32	88	71	4.66	37	16.5	1.5	0	0	0	0
0	1	0	B	1	0	1	1	0	26.5	18	12	26.8	13.2	138.9	81.96	8.5	27	12	35	15.85	68	69	10.46	45	15.2	1.4	0	1	0	0
0	1	0	B	1	0	1	1	1	32.4	15.5	63	32.3	13.1	133.9	93.77	15.2	65	76	50	6.18	85	94	7.12	57	14.8	1.4	0	0	0	0
0	2	0	B	3	1	1	1	0	18.8	12.9	12	30.4	9.4	137.9	96.51	5.9	16	35	67	10.03	58	26	7.26	259	11.7	1.07	0	0	0	0
0	1	0	B	2	0	1	1	1	21.6	11	64	29.3	6.5	135.8	109.43	10.6	92	359	192	4.93	81	128	6.06	219	14	1.27	0	0	0	1
1	1	0	B	1	0	1	1	0	50.6	43.1	39	33.3	9.9	138.7	103.99	7.5	18	40	44	9.26	71	154	5.91	78	14.3	1.36	0	1	0	0
0	1	0	B	3	1	1	1	0	12.2	5	7	29.8	8.4	138.4	69.66	5.1	13	11	56	8.94	76	69	1.95	25	14.1	1.29	0	0	0	0
0	1	0	B	2	0	1	1	0	5.9	3.6	19	41.1	7.6	140.2	75.54	2.3	30	48	114	11.08	78	60	5.36	81	12.3	1.11	0	0	0	0
0	1	2	B	3	0	0	1	1	11.6	6	23	33	6.3	136.8	81.35	5.6	60	285	313	8.07	89	113	11.31	108	11.9	1.11	0	1	0	0
0	1	0	A	2	0	1	1	1	28.9	11.9	35	28.6	5.3	135.7	111.62	17	74	83	251	7.88	64	74	6.52	213	13	1.19	0	1	0	0
0	2	0	A	1	0	1	1	0	13	7.7	14	27.6	4.4	139.9	122.42	5.3	23	13	45	4.57	46	60	2.46	46	13.6	1.25	1	0	0	0
0	1	0	B	3	0	1	1	0	31.3	12	8	27.9	3.3	138.6	86.6	19.3	16	54	179	7.9	87	55	4.39	67	15.9	1.44	0	0	0	0
1	2	0	B	3	0	1	1	0	30	8.3	44	32.5	7.6	129.5	99.26	21.7	58	185	392	9.91	73	54	10.05	94	14	1.27	0	0	0	0
0	2	0	A	1	0	0	1	0	13.7	7.6	117	32.9	8.1	131.3	143.08	6.1	88	493	412	8.1	37	80	6.19	281	11	0.97	0	0	0	0
0	1	0	B	2	0	1	1	0	18.2	11.2	114	35.3	3.5	133.9	97.75	7	38	31	56	6.16	57	77	1.46	53	11.8	1.11	0	1	0	0
0	1	0	B	3	0	1	1	0	29.7	11.2	18	26.9	2.3	136.6	98.16	18.5	32	58	145	13.59	60	60	1.86	65	12.7	1.21	0	1	0	0
0	2	0	B	1	0	1	1	0	26.1	15.4	15	22.2	6.6	129.7	45.94	10.7	32	12	47	8.65	106	52	5.55	59	14.6	1.3	0	0	1	1
0	1	2	B	3	0	1	1	0	15.7	8.7	18	31.5	5.8	136	113.84	7	35	40	147	5.23	56	112	5.49	45	13.6	1.25	1	1	0	0
0	1	2	B	2	0	1	1	0	13.3	7.7	12	34.1	5.3	141.6	79.98	5.6	20	30	61	5.9	94	59	3.29	41	14	1.24	1	0	0	0
1	1	2	C	3	0	1	1	1	58.8	12	1470	33.9	13.6	125.5	68.7	44.8	777	43	457	17.7	105	77	8.63	31	15.1	1.39	0	0	0	0
0	1	0	C	3	0	1	1	0	22.5	12.8	20	25.6	9.3	136.7	107.15	10.2	18	19	67	4.85	87	76	1.57	17	16.2	1.5	1	1	0	0
1	1	0	A	2	0	0	1	0	10.7	7.8	33	39.1	5.2	138.6	114.6	2.9	30	35	97	5.89	58	124	5.55	89	11	1.05	1	0	0	0
0	1	0	B	1	0	0	1	1	19.1	11.5	14	27.8	5.9	134.6	99.97	7.6	40	33	76	5.46	80	51	3.38	70	12.5	1.17	0	1	0	0
0	1	0	B	3	1	1	1	1	17.8	7.3	26	29.6	4.7	135.2	113.2	17.6	265	62	84	5.64	64	73	6.11	83	15.9	1.38	1	0	0	0
0	2	0	A	2	0	1	1	0	13.8	8.5	12	35.1	9.8	136.3	110.75	5.3	16	22	84	12.96	39	68	3.2	39	12.5	1.19	0	1	0	0
1	2	0	A	2	0	1	1	0	22.7	9.1	17	27.8	9.4	134.6	106.08	7.2	28	60	69	10.93	59	63	6.13	54	15.3	1.37	0	0	0	0
0	1	0	B	2	0	1	1	1	50.5	18.3	85	32	6.1	136.2	133.51	32.2	545	546	302	6.9	38	97	5.59	154	17.1	1.4	0	0	0	1
0	2	0	B	2	0	1	1	0	33.6	20.4	24	39.3	4	138.6	103.79	13.2	21	12	137	6.74	54	105	4.18	58	12.6	1.17	1	1	0	0
0	1	0	B	3	0	1	1	0	125.1	112.8	18	32.3	7.9	139.9	119.55	12.3	27	15	54	7.24	60	92	3.32	35	19.4	1.8	0	0	0	0
0	2	0	B	3	0	1	1	0	18.4	8.8	13	25.9	4.6	137.3	106.91	9.6	44	49	169	6.36	55	71	8.47	149	11.2	1.04	0	0	0	0
0	1	0	B	2	0	1	1	1	40.1	8.4	21	25.1	26.8	136.6	50.27	31.7	51	189	159	5.42	99	57	3.14	77	16.6	1.48	0	1	0	1
0	2	0	B	3	0	1	1	0	27.9	17.1	13	30.7	2.6	134.9	98.2	10.8	16	31	48	7.49	60	78	2.92	41	15.7	1.42	1	0	0	0
0	2	0	B	2	0	0	1	0	10	6.6	27	31.9	2.7	133.9	112.53	3.4	23	57	135	5.48	48	61	7.83	89	11.4	1.09	0	1	0	0
0	2	2	B	1	0	1	1	0	13.6	9.4	40	31	19.2	141.6	104.61	4.2	48	53	60	6.37	60	94	19.73	509	14	1.26	0	0	0	0
1	1	0	B	2	0	0	1	0	8.6	5.6	23	30.6	11.5	132.7	105.34	3.8	23	30	67	21.9	82	65	15	160	13.4	1.1	0	1	0	0
0	1	0	B	1	0	1	1	1	16.5	8.2	52	30.6	5.5	130.5	101.94	8.3	133	111	167	5.09	65	67	6.67	97	14.1	1.26	0	1	0	0
0	2	0	B	3	0	1	1	0	52.1	16.8	13	32.5	8.6	142.9	93.41	35.3	27	58	182	6.78	48	70	7.08	44	12.4	1.14	1	1	0	0
0	1	2	B	1	0	1	1	1	24.8	8.1	218	32.9	12.2	135.4	87.93	16.7	322	335	378	5.59	90	90	20.49	279	15.3	1.42	0	0	0	0
0	1	0	B	3	0	1	1	0	20.6	10.3	29	28.4	12.9	134	85.43	10.3	64	179	143	7.5	56	48	11.47	140	14.8	1.37	0	0	0	0
0	2	0	B	2	0	1	1	0	12.4	6.2	18	27.9	2.3	139.3	108.6	6.2	44	172	253	5.55	65	90	3.04	145	12.5	1.11	0	1	0	0
0	1	0	C	3	1	1	1	1	53.8	27.5	21	28.1	4.5	134.7	115.08	26.3	36	29	97	5.66	39	82	6.06	34	19.8	1.73	0	1	0	0
0	1	2	B	1	0	1	1	1	10.6	10.4	52	26.9	12.1	135.6	117.49	7.8	507	151	230	8.04	73	68	14.18	120	15	1.36	0	1	0	0
0	1	0	B	1	0	1	1	0	17.5	8.8	33	32	19.2	139.7	66.35	4.6	39	8	74	10.26	111	58	9.36	157	13.7	1.27	0	0	0	0
0	1	2	B	1	0	0	1	0	23.7	14.7	21	32.4	5.2	139.6	114.89	9	19	105	70	9.4	72	106	3.35	33	14.6	1.33	0	0	0	0
0	2	0	C	2	0	1	1	1	49.7	7.6	131	34.1	12.7	148.5	76.46	42.1	157	307	240	4.13	97	85	11.69	179	18.3	1.44	0	0	0	1
0	1	0	A	2	0	1	1	0	19.6	12	20	31	6.7	139.5	112.01	7.6	26	36	105	5.23	74	87	2.47	39	14.7	1.31	1	0	0	0
0	1	0	B	3	0	1	1	1	17	9.2	22	33.6	3.2	132.7	80.89	9.4	44	221	163	5.6	84	76	2.5	52	11.7	1.07	0	0	0	0
0	2	0	A	3	0	0	1	1	24.8	10.3	24	36.8	3.6	135	110.69	14.5	31	191	112	10.9	56	66	2.18	75	15.1	1.34	0	1	0	0
0	1	0	B	3	0	0	1	0	65.4	47.9	18	32.4	12.5	139	99.26	17.5	28	21	47	7.85	73	67	2.54	38	15.5	1.42	0	1	0	0
1	1	0	A	1	0	1	1	1	15.7	8.8	38	28.6	7.6	135.4	91.88	6.9	17	28	46	12.29	73	53	2.41	103	13.9	1.3	0	0	0	0
0	1	0	B	1	0	1	1	1	15.9	4.6	50	20.7	26.5	138.7	58.98	11.3	78	96	88	9.87	101	64	8.72	161	14.5	1.33	0	0	0	0
0	1	0	A	2	1	0	1	1	7.6	3.4	73	29.1	5.3	137.4	90.97	4.2	54	398	462	7.87	85	90	5.75	118	14.7	1.36	0	0	0	1
0	1	0	B	2	0	1	1	1	16.1	8.6	54	37.2	5.2	139.2	85.91	7.5	128	312	350	5.15	95	88	7.65	314	11.4	1.05	0	1	0	1
0	1	0	B	1	0	1	1	0	15	7.7	16	29.7	5.6	139.2	73.83	7.3	43	153	89	4.9	75	81	5.25	175	10.4	0.95	0	1	0	0
0	1	2	B	2	0	1	1	1	29.6	19	9	24.8	3	134.1	71.4	10.6	24	49	82	18.3	93	85	18.77	163	16.5	1.5	1	1	0	0
0	2	0	B	2	0	1	1	0	19.5	12.9	17	34.2	12.6	138.6	103.68	6.6	23	40	108	9.2	59	78	3.96	40	14.6	1.34	0	0	0	0
0	1	0	B	1	0	1	1	1	9.1	4	22	32.8	3.5	136.6	99.62	5.1	58	256	163	6.3	56	76	7.02	538	12.9	1.17	0	1	0	0
0	1	0	B	3	0	1	1	1	6.9	3.5	19	27.8	6.9	134.6	119.54	4.7	64	83	80	5.29	77	57	5.49	71	12.7	1.12	1	0	0	0
0	1	0	A	1	0	1	1	0	12.6	5.6	31	25.4	7.4	138.7	94.37	7	60	39	77	6.1	72	78	6.58	72	13.6	1.25	0	1	0	0
0	1	0	A	3	0	0	1	0	30.8	21.3	18	41	6.7	143.2	77.55	9.5	19	11	47	4.56	75	59	1.99	47	13.3	1.22	0	1	0	0
0	1	2	B	2	0	1	1	0	23.4	13.4	38	29	4.4	131	111.62	10	46	28	81	6.74	74	70	3.02	62	13.7	1.3	0	1	0	0
0	1	0	B	3	0	1	1	0	59	10.3	29	24.8	7	137	71.18	22.4	12	46	59	5.7	75	77	6.26	26	18.6	1.41	0	0	1	0
0	1	2	B	1	0	1	1	1	13.1	6.8	53	31.1	17.5	137.3	109.23	6.3	58	68	75	10.14	71	70	9.95	169	15.5	1.32	0	1	0	0
0	1	0	A	3	0	1	1	0	14.7	10.2	16	30.1	13.8	137	105.48	4.5	52	9	63	9.6	76	74	7.26	114	13.3	1.22	0	1	0	0
0	2	0	B	3	0	1	1	0	13.9	11.4	15	31.9	6.7	136.8	95.94	7.2	37	32	157	4.99	65	52	1.42	20	15.5	1.38	1	0	0	0
0	2	2	B	2	0	1	1	0	20.4	13.5	25	29.4	5.7	142.2	92.66	6.9	26	8	62	7.27	59	88	4.61	33	13.8	1.28	0	0	0	0
0	2	0	B	3	0	1	1	0	46.8	28.2	12	28.7	2.7	135	96.34	18.6	18	16	70	5.73	90	75	2.34	39	18.7	1.73	1	0	0	0
0	2	2	A	1	0	0	1	0	7.8	5.8	14	28.3	7.6	138	86.55	2	18	13	53	3.04	65	67	9.22	126	11.1	1.02	0	0	0	0
0	2	2	B	3	0	1	1	0	27.6	18.2	20	25	6.6	132.2	85.83	9.4	40	38	61	9	71	66	4.52	17	15.1	1.37	0	1	0	0
0	1	0	A	1	0	1	1	0	11.1	6.4	19	34.1	3.9	141	94.91	4.7	10	12	41	6.77	84	64	2.66	31	13.2	1.17	0	1	0	0
0	1	0	A	1	0	1	1	0	5.1	14.9	29	33.1	3.1	134	120.74	8.8	37	25	80	4.64	42	72	7.8	1069	14.9	1.1	0	0	0	0
1	1	0	C	3	0	1	1	1	31	8.2	119	34.1	5.4	130.1	93.03	28	286	988	445	12.05	73	82	6.77	136	12	1.11	0	0	0	0
0	2	0	B	3	1	1	1	0	15.5	3.6	16	34.5	6.7	135.5	82.62	11.9	29	119	132	5.7	66	86	2.41	36	14.8	1.32	0	1	1	1
0	1	2	B	1	0	1	1	1	37	11.5	25	34.1	3.3	131.9	69.69	25.5	70	254	291	5.81	81	93	4.99	92	14.8	1.26	0	1	0	1
1	1	0	B	3	0	1	1	1	19.9	6.9	61	26.5	9.1	137.8	100.88	13	68	242	190	17.97	69	55	7.16	267	14.6	1.38	0	0	0	0
0	1	2	B	1	0	1	1	0	17.2	7.8	11	26.1	4.9	138.4	55.25	9.4	23	8	39	4.16	102	88	4.63	141	15	2.52	0	0	0	0
0	1	2	B	1	0	1	1	0	18.6	11.3	17	34	7	138.1	102.72	7.3	22	16	40	5.41	61	69	2.95	40	15.6	1.43	0	0	0	0
0	1	2	C	1	0	1	1	1	35.3	17.9	40	27.1	7.9	132.9	108.46	17.4	79	65	136	6.03	63	80	10.36	167	14.3	1.31	0	1	0	0
0	1	0	C	3	0	1	1	1	57.8	38	15	35.5	4.8	139.3	97.63	19.8	28	75	110	6.31	76	66	1.62	20	18.3	1.74	0	0	0	0
0	1	0	C	1	0	1	1	1	41.2	17.2	271	32.3	15.3	140.6	105.01	24	416	134	379	7.68	67	70	8.65	63	17	1.56	0	0	1	1
0	1	0	A	3	0	1	1	0	38.7	34.2	12	43.6	4.7	137.5	102.59	4.5	18	17	64	5.77	64	57	3.57	30	13.7	1.26	0	0	0	0
0	1	0	B	3	0	1	1	0	5.3	3.4	22	33.9	2.5	142.1	80.33	1.9	19	11	87	5.09	75	68	7.52	294	10.7	0.97	1	0	0	0
1	1	0	B	1	0	0	1	1	18.4	5.2	129	26.9	24.4	139.3	37.2	13.2	178	187	101	10.69	172	86	10.98	109	21	1.51	0	0	0	0
1	1	0	B	3	0	1	1	0	11.4	10.1	5	30.8	14.3	134.4	27.5	10.6	14	16	54	16.29	163	62	2.38	38	13	1.26	1	0	0	1
0	1	2	A	3	0	1	1	0	21.3	14.1	9	31.9	3.3	138.6	47.01	7.2	23	10	54	7	104	74	6.88	264	10.6	0.95	0	1	0	0
0	1	0	A	1	0	1	1	1	26.7	15.4	16	33.2	8.9	136.8	57.71	11.3	28	35	68	6.29	129	101	3.08	44	13.1	1.25	0	0	0	0
1	2	0	B	3	0	1	1	0	23.2	13.7	7	30.3	3.2	136.4	82.04	9.5	22	16	91	6.67	66	81	1.98	35	22.6	1.36	0	0	0	0
0	1	0	B	3	0	0	1	1	21.7	13.2	36	25.9	12.2	139	92.91	9.5	77	43	383	8.49	85	72	8.15	93	14.7	1.25	1	0	0	1
0	2	0	A	3	0	1	1	0	33.6	12.3	14	34.9	4.3	134	113.02	21.3	36	118	156	4.92	60	77	4.82	98	12.5	1.14	1	0	0	0
0	1	0	A	3	0	1	1	1	22.9	8.6	72	32.2	7.7	131.3	113.95	14.3	220	185	190	10.49	76	101	8.35	254	13.4	1.22	0	0	0	0
0	2	0	B	3	0	1	1	1	13.3	6.1	5	27.5	3.5	136.2	79.06	7.2	15	25	54	5.06	88	81	2.46	152	13.7	1.24	1	1	0	0
0	1	0	C	1	0	1	1	0	33.2	17.2	78	27.9	1.7	138.9	113	18.3	61	32	65	5.05	70	94	3.73	27	16.3	1.54	0	1	0	0
0	1	0	B	2	0	1	1	1	73.3	9.5	58	35.7	2.8	136.4	101.83	63.8	181	381	559	7.79	61	88	5.08	118	11.2	1	1	1	1	1
0	1	0	A	3	0	0	1	1	16.8	9.8	289	32.8	7.3	139.6	90.4	10.7	29	22	49	10.5	74	67	4.56	34	15.3	1.28	0	1	0	0
0	1	0	A	3	0	1	1	0	17.8	10.2	23	36.9	4.1	140.1	121.43	7.6	24	14	31	8.23	64	60	2.26	38	13.2	1.2	1	0	0	0
1	2	0	A	1	0	0	1	1	16.4	7.1	34	30.3	10.6	130.1	28.77	9.3	91	384	254	11.23	149	83	6.38	132	13.4	1.22	0	0	0	0
1	1	0	B	3	0	1	1	1	16.6	8.1	14	25.7	3.9	137.3	123.2	8.5	22	123	167	17.16	37	51	1.91	29	16.3	1.48	0	0	0	1
0	1	0	B	3	0	1	1	1	18.1	13.7	18	35.2	8.7	137.2	117.91	7.4	22	103	87	9.18	50	59	1.2	58	14.9	1.32	1	0	0	0
0	1	2	A	1	0	0	1	1	16.3	7.8	18	28	5.5	136.6	78.64	8.5	23	73	34	8.37	97	128	4.64	50	14.4	1.31	0	1	0	0
0	1	2	B	4	0	1	1	0	18.4	14.5	13	28.6	6.8	134.9	100.88	9.5	21	19	41	6.61	69	59	12.25	108	14.5	1.45	0	1	1	0
0	1	0	C	1	1	1	1	1	20.6	6.9	108	34.6	7	122.7	99.7	15.8	374	627	938	7.51	71	97	12.24	233	12.6	1.12	0	0	1	1
0	1	0	B	3	0	1	1	1	40.8	25.5	21	33	11	141.5	94.64	15.3	26	21	60	7.1	74	64	4.65	35	19.2	1.65	0	0	0	0
0	1	0	B	3	0	1	1	0	19.4	11.5	14	28.5	1.8	136.1	89.1	7.9	28	79	76	10.33	84	62	2.17	27	15.3	1.41	0	0	0	0
0	2	2	B	2	0	1	1	0	47.5	16.7	64	32.9	6	140.7	44.33	30.8	91	29	77	7	134	96	4.85	67	15	1.36	0	1	1	0
1	1	0	A	3	0	1	1	1	14	9.3	26	39	8.1	137.1	117.06	4.7	27	33	91	6.4	60	75	4.13	31	14	1.26	0	0	0	0
1	1	0	B	1	0	1	1	0	24.1	16	31	26.5	10.8	143.6	99.89	8.1	39	45	101	12.96	49	96	3.93	46	14.8	1.35	0	0	0	0
0	1	0	A	3	0	1	1	1	22.7	15	21	35.1	9.3	136	87.24	7.7	28	21	59	6.94	88	78	2.38	30	13	1.18	0	0	0	0
1	2	0	A	2	0	1	1	1	16.5	8.6	39	28.1	4.1	126.5	94.92	7.9	36	133	79	7.85	71	47	3.89	47	12.3	1.05	0	1	0	0
0	1	2	B	1	1	0	1	0	22.3	14.5	17	33.2	7.8	137.7	112.34	7.8	31	185	90	6.46	63	107	4.71	56	13.7	1.26	0	0	0	0
0	2	0	B	3	0	0	1	0	22.7	16.7	14	27.8	7.2	138.6	79.82	3.2	17	34	55	6.28	92	50	2.46	86	12.6	1.18	0	1	0	0
1	2	2	B	2	1	1	1	0	27.3	11.2	16	28	4.6	137.5	100.4	16.1	17	46	85	11.39	71	60	4.01	62	13.2	1.19	0	0	0	0
0	1	2	C	3	0	1	1	1	43.3	12.7	103	27.9	12.9	130	60.52	35	103	124	170	7.1	115	80	10.11	192	13	1.19	1	0	0	0
0	1	2	A	2	0	0	1	0	15.9	4.6	13	34.1	14.8	143.4	84.71	6.1	18	11	71	13	95	120	8.2	61	13.5	1.24	0	1	0	0
0	1	0	C	3	0	1	1	0	27	8.9	9	23.9	5.2	139.4	107.55	18.1	22	7	46	5.81	75	32	2.21	30	20.9	1.82	0	1	0	0
0	1	0	A	2	1	1	1	0	36.5	24.2	48	28.3	6.6	140.6	113.01	12.3	57	27	80	5.98	54	99	6.14	50	13	1.17	1	0	0	0
0	1	0	A	3	0	1	1	0	20.1	17.2	16	35.4	9.2	139.8	100.88	5.8	26	13	62	6.06	69	106	3.98	57	12.4	1.13	1	0	0	0
0	1	0	B	3	1	0	1	0	38.9	20.8	28	29.4	10.1	136.6	60.76	18.1	28	43	51	6.91	118	89	5.26	56	13.6	1.23	0	0	0	0
1	2	2	B	2	0	1	1	0	22	7.1	24	25.7	5.5	135.8	77.56	14.9	45	153	392	10.82	66	52	3.88	86	11.7	1.05	1	0	0	1
